# Supplementary material for: The moderating effect of social support on the effectiveness of a web-based, computer-tailored physical activity intervention for older adults
Source: J Health Psychol. 2024 Apr 15;30(6):1306–18. doi: 10.1177/13591053241241840 (PMC12052858; doi:10.1177/13591053241241840)
Supplement: sj-sps-2-hpq-10.1177_13591053241241840 – Supplemental material for The moderating effect of social support on the effectiveness of a web-based, computer-tailored physical activity intervention for older adults [file sj-sps-2-hpq-10.1177_13591053241241840.sps]

* Encoding: UTF-8.
* Generalized Estimating Equations.
GENLIN MVPA BY Grouplabel_reverse Time_reverse DSSI_10_23 (ORDER=ASCENDING)  WITH Baseline_MVPA
  /MODEL Grouplabel_reverse Time_reverse DSSI_10_23 Grouplabel_reverse*Time_reverse*DSSI_10_23 
    INTERCEPT=YES
 DISTRIBUTION=GAMMA LINK=LOG
  /CRITERIA METHOD=FISHER(1) SCALE=MLE MAXITERATIONS=100 MAXSTEPHALVING=5 
    PCONVERGE=0.000001(ABSOLUTE) SINGULAR=1E-012 ANALYSISTYPE=3(WALD) CILEVEL=95 LIKELIHOOD=FULL
  /REPEATED SUBJECT=id WITHINSUBJECT=Time_reverse SORT=YES CORRTYPE=INDEPENDENT ADJUSTCORR=YES 
    COVB=ROBUST MAXITERATIONS=100 PCONVERGE=0.000001(ABSOLUTE) UPDATECORR=1
  /MISSING CLASSMISSING=EXCLUDE
  /PRINT CPS DESCRIPTIVES MODELINFO FIT SUMMARY SOLUTION (EXPONENTIATED).

SORT CASES  BY DSSI_10_23.
SPLIT FILE SEPARATE BY DSSI_10_23.

* Generalized Estimating Equations.
GENLIN MVPA BY Grouplabel_reverse Time_reverse (ORDER=ASCENDING) WITH Baseline_MVPA
  /MODEL Grouplabel_reverse Time_reverse Grouplabel_reverse*Time_reverse INTERCEPT=YES
 DISTRIBUTION=GAMMA LINK=LOG
  /CRITERIA METHOD=FISHER(1) SCALE=MLE MAXITERATIONS=100 MAXSTEPHALVING=5 
    PCONVERGE=0.000001(ABSOLUTE) SINGULAR=1E-012 ANALYSISTYPE=3(WALD) CILEVEL=95 LIKELIHOOD=FULL
      /EMMEANS TABLES=Grouplabel_reverse*Time_reverse SCALE=ORIGINAL
  /REPEATED SUBJECT=id WITHINSUBJECT=Time_reverse SORT=YES CORRTYPE=INDEPENDENT ADJUSTCORR=YES 
    COVB=ROBUST MAXITERATIONS=100 PCONVERGE=0.000001(ABSOLUTE) UPDATECORR=1
  /MISSING CLASSMISSING=EXCLUDE
  /PRINT CPS DESCRIPTIVES MODELINFO FIT SUMMARY SOLUTION (EXPONENTIATED).
